# Supplementary material for: Culex pipiens Development Is Greatly Influenced by Native Bacteria and Exogenous Yeast
Source: PLoS One. 2016 Apr 7;11(4):e0153133. doi: 10.1371/journal.pone.0153133 (PMC4824439; doi:10.1371/journal.pone.0153133)
Supplement: S1 Video — (ZIP) [file pone.0153133.s006.zip]

Archive with 1 entries (1 files):
- S1 Video.wmv
